# Supplementary material for: The Experience of Implementing a National Antimicrobial Resistance Surveillance System in Brazil
Source: Front Public Health. 2021 Jan 14;8:575536. doi: 10.3389/fpubh.2020.575536 (PMC7841397; doi:10.3389/fpubh.2020.575536)
Supplement: Supplementary Table 1 — BR-GLASS Resistance Rates compared with international data stratified by country. [file Table_1.XLSX]

## Sheet: Raw Data
	E. coli	AMP Total	R% to AMP	CIP Total	R% to CIP	C3G Total	R% to C3G	GEN Total	R% to GEN	MEM Total	R% to MEM	CAZ Total	R% to CAZ		S. aureus	MET Total	R% to MET	ERY Total	R% to ERY	CLI Total	R% to CLI	RIF Total	R% to RIF	CIP Total	R% to CIP		Acinetobacter spp.	CIP Total	R% to CIP	GEN Total	R% to GEN	MEM Total	R% to MEM		P. aeruginosa	TZP Total	R% to TZP	CIP Total	R% to CIP	CAZ Total	R% to CAZ	GEN Total	R% to GEN	MEM Total	R% to MEM		K. pneumoniae	CIP Total	R% to CIP
	BR-GLASS (2018)	746	0.686	1514	0.443	1308	0.159	1396	0.135	1070	0.032	144	0.042		BR-GLASS (2018)	1338	0.233	992	0.599	1056	0.561	1042	0.013	1090	0.13		BR-GLASS (2018)	348	0.868	288	0.361	322	0.814		BR-GLASS (2018)	644	0.161	856	0.236	822	0.129	734	0.215	812	0.293		BR-GLASS (2018)	1048	0.567
-	Average Resistance Rate	3338	0.606	3823	0.278	3838	0.147	3765	0.143	3703	0.005	2102	0.261	-	Average Resistance Rate	1715	0.199	1606	0.377	1555	0.274	821	0.037	1108	0.215	-	Average Resistance Rate	372	0.727	369	0.614	358	0.605	-	Average Resistance Rate	675	0.218	697	0.255	692	0.217	697	0.199	676	0.224	-	Average Resistance Rate	1232	0.35
	Standard Deviation	0.177		0.172		0.191		0.143		0.021		0.194			Standard Deviation	0.206		0.181		0.171		0.075		0.179			Standard Deviation	0.377		0.341		0.364			Standard Deviation	0.183		0.193		0.195		0.227		0.22			Standard Deviation	0.247
	Finland (2018)	3129	0.353	5043	0.114	5020	0.076	4815	0.043	5057	0				Finland (2018)	2105	0.02										Finland (2018)	28	0	27	0.074	28	0		Finland (2018)	391	0.066	376	0.128	390	0.044	391	0.01	391	0.049		Finland (2018)	808	0.063
	Norway (2018)	3880	0.423	3877	0.129	3879	0.068	3880	0.057	3879	0				Norway (2018)	1547	0.009										Norway (2018)	32	0	32	0	32	0		Norway (2018)	227	0.057	250	0.104	240	0.063	236	0.008	250	0.048		Norway (2018)	735	0.131
	Estonia (2018)	457	0.435	829	0.176	850	0.098	849	0.062	758	0				Estonia (2018)	359	0.033										Estonia (2018)	11	0.445	11	0.455	14	0.286		Estonia (2018)	48	0.083	45	0.133	47	0.043	48	0.042	48	0.167		Estonia (2018)	205	0.21
	Netherlands (2018)	7013	0.456	7015	0.149	7011	0.073	7015	0.062	7013	0				Netherlands (2018)	3050	0.012										Netherlands (2018)	133	0.083	132	0.053	131	0.046		Netherlands (2018)	628	0.067	670	0.094	667	0.028	670	0.024	667	0.051		Netherlands (2018)	1296	0.122
	Denmark (2018)	5383	0.46	5386	0.133	4833	0.077	5393	0.057	4640	0				Denmark (2018)	2181	0.017										Denmark (2018)	55	0.073	53	0.075	47	0.064		Denmark (2018)	489	0.029	489	0.043	458	0.033	489	0.006	422	0.052		Denmark (2018)	1279	0.085
	Germany (2018)	20369	0.489	21485	0.198	21517	0.122	21474	0.069	21484	0				Germany (2018)	11611	0.076										Germany (2018)	511	0.068	493	0.034	519	0.044		Germany (2018)	1742	0.135	1739	0.123	1735	0.091	1739	0.036	1740	0.121		Germany (2018)	3881	0.133
	Iceland (2018)	198	0.49	192	0.172	198	0.081	197	0.061	190	0				Iceland (2018)	82	0										Iceland (2018)	2	0	2	0	2	0		Iceland (2018)	12	0	12	0.083	12	0	12	0	12	0		Iceland (2018)	16	0
	Austria (2018)	5456	0.507	5679	0.219	5672	0.102	5616	0.082	5564	0.001				Austria (2018)	3307	0.064										Austria (2018)	91	0.077	92	0.087	91	0.044		Austria (2018)	729	0.136	736	0.14	729	0.103	729	0.063	736	0.128		Austria (2018)	1221	0.132
	Slovenia (2018)	1668	0.535	1668	0.228	1668	0.113	1668	0.094	1668	0				Slovenia (2018)	606	0.117										Slovenia (2018)	39	0.282	39	0.205	39	0.179		Slovenia (2018)	174	0.161	174	0.218	174	0.149	174	0.069	174	0.149		Slovenia (2018)	289	0.273
	Czech Republic (2018)	3640	0.542	3683	0.245	3641	0.152	3643	0.095	1752	0.001				Czech Republic (2018)	2243	0.136										Czech Republic (2018)	91	0.242	91	0.22	91	0.198		Czech Republic (2018)	537	0.233	539	0.334	539	0.204	539	0.193	539	0.18		Czech Republic (2018)	1482	0.472
-	Portugal (2018)	5895	0.551	5868	0.255	5881	0.147	5825	0.122	5797	0.005			-	Portugal (2018)	3810	0.381									-	Portugal (2018)	123	0.341	126	0.254	127	0.307	-	Portugal (2018)	1096	0.219	1104	0.237	1090	0.186	1109	0.119	1108	0.157	-	Portugal (2018)	2592	0.438
	Luxembourg (2018)	420	0.552	418	0.218	424	0.113	423	0.073	424	0				Luxembourg (2018)	181	0.077										Luxembourg (2018)	11	0	11	0	6	0		Luxembourg (2018)	56	0.125	59	0.22	59	0.085	53	0.038	54	0.111		Luxembourg (2018)	85	0.247
	France (2018)	12553	0.556	12443	0.163	12614	0.096	12283	0.074	12399	0				France (2018)	6903	0.121										France (2018)	491	0.12	482	0.089	490	0.065		France (2018)	1897	0.215	1893	0.151	1892	0.13	1898	0.093	1896	0.16		France (2018)	2997	0.304
	Belgium (2018)	4445	0.558	4211	0.218	4644	0.09	3822	0.074	4641	0.001				Belgium (2018)	1735	0.091										Belgium (2018)	134	0.127	122	0.074	132	0.038		Belgium (2018)	430	0.1	451	0.14	441	0.075	406	0.084	487	0.074		Belgium (2018)	932	0.226
	Latvia (2018)	347	0.562	344	0.241	348	0.204	348	0.089	346	0				Latvia (2018)	315	0.057										Latvia (2018)	47	0.809	48	0.604	51	0.784		Latvia (2018)	39	0.359	39	0.231	39	0.33	39	0.282	39	0.282		Latvia (2018)	200	0.385
	Greece (2018)	1444	0.575	1631	0.308	1640	0.193	1633	0.155	1640	0.01				Greece (2018)	888	0.364										Greece (2018)	998	0.935	1003	0.816	1013	0.924		Greece (2018)	844	0.243	856	0.331	853	0.223	856	0.265	856	0.375		Greece (2018)	1488	0.681
	Croatia (2018)	1214	0.577	1199	0.3	1168	0.148	1210	0.149	1190	0				Croatia (2018)	458	0.264										Croatia (2018)	155	0.961	153	0.915	155	0.955		Croatia (2018)	196	0.112	200	0.29	195	0.179	199	0.216	199	0.276		Croatia (2018)	327	0.486
-	Lithuania (2018)	1106	0.59	1104	0.197	1109	0.153	1103	0.079	1100	0			-	Lithuania (2018)	691	0.084									-	Lithuania (2018)	88	0.909	87	0.851	88	0.898	-	Lithuania (2018)	101	0.178	101	0.129	101	0.119	101	0.099	101	0.218	-	Lithuania (2018)	370	0.568
	Malta (2018)	332	0.596	332	0.419	332	0.154	332	0.099	332	0				Malta (2018)	88	0.364										Malta (2018)	9	0	8	0	9	0		Malta (2018)	29	0.172	29	0	29	0.138	29	0	29	0.034		Malta (2018)	137	0.555
	United Kingdom (2018)	29502	0.608	31340	0.177	28677	0.11	32119	0.105	31229	0				United Kingdom (2018)	9045	0.073										United Kingdom (2018)	720	0.029	726	0.051	714	0.018		United Kingdom (2018)	2631	0.058	2739	0.098	2621	0.049	2781	0.045	2748	0.06		United Kingdom (2018)	5600	0.131
	Slovakia (2018)	967	0.617	969	0.421	973	0.301	969	0.216	924	0				Slovakia (2018)	610	0.266										Slovakia (2018)	141	0.56	144	0.444	141	0.44		Slovakia (2018)	236	0.369	252	0.524	237	0.321	254	0.374	248	0.44		Slovakia (2018)	497	0.61
	Romania (2018)	542	0.622	646	0.291	654	0.202	649	0.128	653	0				Romania (2018)	600	0.43										Romania (2018)	218	0.881	210	0.8	218	0.853		Romania (2018)	138	0.493	155	0.523	152	0.467	146	0.507	156	0.551		Romania (2018)	441	0.574
	Hungary (2018)	2312	0.627	2364	0.332	2370	0.226	2264	0.174	2279	0				Hungary (2018)	1721	0.231										Hungary (2018)	356	0.66	343	0.487	357	0.552		Hungary (2018)	791	0.243	805	0.26	804	0.225	784	0.179	807	0.373		Hungary (2018)	842	0.38
	Spain (2018)	7599	0.629	7616	0.321	7923	0.138	7924	0.141	7924	0				Spain (2018)	2444	0.242										Spain (2018)	81	0.568	81	0.494	81	0.543		Spain (2018)	1077	0.109	1102	0.201	1087	0.087	1121	0.116	1120	0.186		Spain (2018)	1927	0.238
	Poland (2018)	890	0.643	2567	0.347	2620	0.176	2449	0.151	2500	0.001				Poland (2018)	1959	0.159										Poland (2018)	268	0.869	285	0.674	278	0.673		Poland (2018)	377	0.369	389	0.391	390	0.269	384	0.26	374	0.332		Poland (2018)	1207	0.682
	Italy (2018)	7533	0.645	16043	0.417	16253	0.287	15901	0.16	15452	0.004				Italy (2018)	8263	0.34										Italy (2018)	1368	0.811	1369	0.77	1383	0.792		Italy (2018)	2938	0.239	2994	0.229	2974	0.199	2983	0.128	3014	0.158		Italy (2018)	5752	0.527
	Cyprus (2018)	151	0.649	151	0.424	151	0.371	151	0.199	150	0.02				Cyprus (2018)	117	0.402										Cyprus (2018)	55	0.891	57	0.754	57	0.842		Cyprus (2018)	55	0.236	55	0.255	55	0.164	55	0.073	55	0.127		Cyprus (2018)	87	0.494
	Bulgaria (2018)	287	0.666	292	0.418	292	0.387	275	0.284	292	0.014				Bulgaria (2018)	313	0.176										Bulgaria (2018)	110	0.782	110	0.736	110	0.745		Bulgaria (2018)	89	0.326	90	0.3	90	0.2	90	0.244	90	0.256		Bulgaria (2018)	193	0.627
	Ireland (2018)	3237	0.676	3238	0.239	3237	0.129	197	0.061	3237	0				Ireland (2018)	1188	0.124										Ireland (2018)	61	0	56	0.036	60	0.017		Ireland (2018)	270	0.081	272	0.088	261	0.084	273	0.055	273	0.066		Ireland (2018)	483	0.18
	Sweden (2018)	0	0	5378	0.181	5930	0.083	5378	0.077	5388	0				Sweden (2018)	3639	0.019										Sweden (2018)	55	0.073	55	0.055	54	0.037		Sweden (2018)	411	0.078	408	0.071	412	0.061	411	0.01	412	0.044		Sweden (2018)	1087	0.101
	Armenia (2018)	11	0.91	11	0.36	11	0.55	11	0.36	11	0	11	0.45		Armenia (2018)	17	0.24					17	0	17	0		Armenia (2018)	1	1	1	0	1	0		Armenia (2018)	2	0	2	0	2	0	2	0	2	0		Armenia (2018)	6	1
	Belarus (2018)	39	0.69	140	0.45	120	0.52	56	0.3	136	0.03	53	0.43		Belarus (2018)	331	0.37					266	0.14	353	0.29		Belarus (2018)	396	0.93	141	0.69	393	0.94		Belarus (2018)	20	0.5	72	0.68	49	0.65	29	0.66	69	0.68		Belarus (2018)	568	0.85
	Bosnia and Herzegovina (2018)	250	0.69	248	0.24	250	0.2	250	0.17	249	0	250	0.17		Bosnia and Herzegovina (2018)	228	0.16					132	0.2	228	0.09		Bosnia and Herzegovina (2018)	141	0.93	141	0.99	141	0.93		Bosnia and Herzegovina (2018)	79	0.24	79	0.33	79	0.3	79	0.41	79	0.3		Bosnia and Herzegovina (2018)	207	0.59
	Georgia (2018)	18	0.83	55	0.51	56	0.55	24	0.46	56	0.11	45	0.22		Georgia (2018)	53	0.15					37	0.14	67	0.33		Georgia (2018)	45	0.98	45	0.78	45	0.89		Georgia (2018)	20	0.35	23	0.48	23	0.7	22	0.55	23	0.43		Georgia (2018)	81	0.56
	Montenegro (2018)	29	0.83	29	0.55	29	0.62	29	0.52	29	0	26	0.58		Montenegro (2018)	41	0.29					29	0.14	41	0.17		Montenegro (2018)	14	0.86	14	0.86	14	0.86		Montenegro (2018)	11	0.73	11	0.91	10	0.5	11	0.82	11	0.64		Montenegro (2018)	22	0.64
	North Macedonia (2018)	53	0.96	54	0.74	53	0.79	53	0.51	54	0.04	49	0.63		North Macedonia (2018)	61	0.54					58	0.07	62	0.16		North Macedonia (2018)	27	0.96	27	0.89	27	0.78		North Macedonia (2018)	10	0	11	0.27	11	0.36	11	0.36	11	0.09		North Macedonia (2018)	39	0.87
	Russia (2018)	82	0.88	82	0.62	82	0.66	82	0.32	82	0	82	0.39		Russia (2018)	107	0.14					107	0.02	107	0.17		Russia (2018)	81	0.98	81	0.89	81	0.79		Russia (2018)	49	0.41	49	0.43	49	0.39	49	0.37	49	0.53		Russia (2018)	170	0.87
	Serbia (2018)	416	0.67	436	0.39	431	0.28	432	0.28	437	0.01	420	0.21		Serbia (2018)	612	0.29					530	0.15	616	0.23		Serbia (2018)	515	0.97	516	0.93	516	0.96		Serbia (2018)	176	0.52	177	0.59	176	0.57	177	0.59	177	0.56		Serbia (2018)	509	0.73
	Switzerland (2018)	5581	0.49	5880	0.18	5856	0.1	5851	0.09	5860	0	5772	0.07		Switzerland (2018)	1689	0.05					1937	0.01	1999	0.06		Switzerland (2018)	69	0.03	65	0.05	69	0.03		Switzerland (2018)	510	0.12	519	0.11	490	0.09	522	0.04	522	0.09		Switzerland (2018)	1033	0.11
-	Turkey (2018)	4154	0.77	4606	0.52	4721	0.52	4785	0.24	4759	0.03	4474	0.43	-	Turkey (2018)	3316	0.3					296	0.24	3005	0.14	-	Turkey (2018)	2575	0.94	2704	0.79	2643	0.92	-	Turkey (2018)	1646	0.34	1674	0.33	1700	0.27	1730	0.19	1682	0.38	-	Turkey (2018)	3557	0.63
	Ukraine (2018)	12	0.58	18	0.44	15	0.33	18	0.22	18	0	16	0.44		Ukraine (2018)	20	0					15	0	22	0.05		Ukraine (2018)	29	0.86	27	0.81	28	0.75		Ukraine (2018)	9	0.89	9	0.67	10	0.7	9	0.67	10	1		Ukraine (2018)	38	0.79
	Kosovo (2018)	12	0.92	12	0.58	12	0.58	12	0.58	12	0	12	0.5		Kosovo (2018)	26	0.58					26	0	26	0		Kosovo (2018)	70	0.87	70	0.9	70	0.89		Kosovo (2018)	13	0.46	13	0.54	13	0.23	13	0.69	13	0.77		Kosovo (2018)	64	0.06
	Argentina (2013)	1857	0.77	1857	0.35	1857	0.25	1857	0.21	1857	0.001				Argentina (2013)	1488	0.46	1488	0.29	1488	0.24	1488	0.04	1488	0.18		Argentina (2013)	974	0.9	974	0.85	974	0.8		Argentina (2013)	1299	0.22	1299	0.33	1299	0.21	1299	0.32	1299	0.22		Argentina (2013)	1773	0.48
-	Bolivia (2013)	202	0.96	202	0.8			202	0.53	202	0	202	0.82	-	Bolivia (2013)	238	0.5	238	0.29	238	0.26	238	0.004	238	0.25	-	Bolivia (2013)	101	0.62	101	0.72	101	0.57	-	Bolivia (2013)	125	0.008	125	0.4	125	0.39	125	0.66	125	0.5	-	Bolivia (2013)	171	0.61
	Colombia (2013)	12501	0.67	16634	0.32			16634	0.2	16634	0.007	16634	0.19		Colombia (2013)	3266	0.45	7325	0.22	7325	0.12	7235	0.02	7235	0.07		Colombia (2013)	1207	0.52	1207	0.54	1207	0.56		Colombia (2013)	5418	0.18	5418	0.21	5418	0.18	5418	0.18	5418	0.22		Colombia (2013)	8350	0.21
	Ecuador (2013)	619	0.8	619	0.53			619	0.3	619	0.02	619	0.45		Ecuador (2013)	244	0.46	244	0.25	244	0.21	244	0.06	244	0.25		Ecuador (2013)	115	0.86	115	0.86	115	0.8		Ecuador (2013)	255	0.42	255	0.51	255	0.3	255	0.48	255	0.46		Ecuador (2013)	353	0.7
	El Salvador (2013)	7726	0.84	7726	0.43			7726	0.36	7726	0.05	7726	0.45		El Salvador (2013)	2921	0.44	2921	0.62	2921	0.48			2921	0.43		El Salvador (2013)	1425	0.8	1425	0.62	1425	0.35		El Salvador (2013)	1860	0.26	1860	0.24	1860	0.24	1860	0.22	1860	0.26		El Salvador (2013)	2771	0.32
	Guatemala (2013)	2919	0.86	2919	0.57			2919	0.42	1208	0.04	1496	0.16		Guatemala (2013)	896	0.64	896	0.55	896	0.54	896	0.03	896	0.61		Guatemala (2013)	2021	0.88	2021	0.75	1144	0.57		Guatemala (2013)	1558	0.48	1558	0.58	1558	0.55	1558	0.65	975	0.56		Guatemala (2013)	2029	0.62
	Honduras (2013)	3425	0.93	3425	0.52			3425	0.42	3425	0.05	3425	0.41		Honduras (2013)	2435	0.36	2435	0.55	2435	0.38			2435	0.37		Honduras (2013)	573	0.27	573	0.32	573	0.23		Honduras (2013)	1723	0.33	1723	0.35	1723	0.41	1723	0.47	1723	0.24		Honduras (2013)	2375	0.42
	Nicaragua (2013)	237	0.88	237	0.72			237	0.25	237	0.06	237	0.59		Nicaragua (2013)	282	0.54	282	0.64	282	0.36	282	0	282	0.47		Nicaragua (2013)	257	0.86	257	0.84	257	0.8		Nicaragua (2013)	209	0.1	209	0.35	209	0.39	209	0.45	209	0.46		Nicaragua (2013)	225	0.36
	Panama (2013)	3364	0.72	3364	0.53			3364	0.22	3364	0.002	3364	0.244		Panama (2013)	2056	0.34	2056	0.26	2056	0.22	2056	0.02	2056	0.22		Panama (2013)	2598	0.83	2598	0.53	2598	0.5		Panama (2013)	2156	0.27	2156	0.33	2156	0.28	2156	0.19	2156	0.32		Panama (2013)	2244	0.35
-	Paraguay (2013)	179	0.76	611	0.39			606	0.2	543	0.01	608	0.18	-	Paraguay (2013)	918	0.5	900	0.29	221	0.2			882	0.2	-	Paraguay (2013)	254	0.8	254	0.6	254	0.75	-	Paraguay (2013)	478	0.35	549	0.39	549	0.24	549	0.28	549	0.4	-	Paraguay (2013)	564	0.45
	Peru (2013)	3558	0.88	3558	0.69			3558	0.364	3558	0	400	0.09		Peru (2013)	181	0.92	585	0.76	585	0.7	585	0.14	585	0.69		Peru (2013)	141	0.87	141	0.62	141	0.84		Peru (2013)	625	0.36	799	0.63	799	0.87	799	0.58	258	0.69		Peru (2013)	936	0.55
	Venezuela (2013)	2613	0.71	2765	0.42			2770	0.2	896	0.04	2750	0.17		Venezuela (2013)	132	0.24	805	0.35	810	0.12	759	0.03	796	0.13		Venezuela (2013)	165	0.75	164	0.62	161	0.65		Venezuela (2013)	71	0.03	569	0.28	574	0.2	560	0.18	487	0.22		Venezuela (2013)	519	0.18
	Korea (2017)	1772	0.801	1772	0.538			1772	0.347	1772	0.009	1772	0.171		Korea (2017)	708	0.663	708	0.491	708	0.371						Korea (2017)	203	0.95	203	0.785	203	0.95		Korea (2017)	149	0.178	149	0.178	149	0.178	149	0.123	149	0.26		Korea (2017)	693	0.394
[truncated: 12 more columns]
