# Supplementary material for: The Experience of Implementing a National Antimicrobial Resistance Surveillance System in Brazil
Source: Front Public Health. 2021 Jan 14;8:575536. doi: 10.3389/fpubh.2020.575536 (PMC7841397; doi:10.3389/fpubh.2020.575536)
Supplement: Supplementary Table 2 — Antibiogram Test Results BR-GLASS. [file Table_2.XLSX]

## Sheet: Antiobiogram Tests
Escherichia coli				Acinetobacter spp.				Pseudomonas aeruginosa				Klebsiella pneumoniae				Staphylococcus aureus				Enterococcus faecium
Antibiótico	Resultado	Resultados	Resistência	Antibiótico	Resultado	Resultados	Resistência	Antibiótico	Resultado	Resultados	Resistência	Antibiótico	Resultado	Resultados	Resistência	Antibiótico	Resultado	Resultados	Resistência	Antibiótico	Resultado	Resultados	Resistência
Cefepima	Sensível	1148	23.9735	Cefepima	Resistente	316	87.7778	Amicacina	Sensível	796	11.3586	Cefepima	Resistente	702	64.6409	MRSA	Resistente	312	23.3184	Ampicilina	Resistente	102	65.3846
	Resistente	362			Sensível	44			Resistente	102			Sensível	384			Sensível	1026			Sensível	54
Ceftriaxona	Sensível	1100	15.9021	Ceftriaxona	Resistente	10	83.3333	Cefepima	Sensível	696	16.3462	Ceftriaxona	Resistente	598	61.6495	Penicilina	Resistente	56	71.7949	Vancomicina	Resistente	10	6.94444
	Resistente	208			Sensível	2			Resistente	136			Sensível	372			Sensível	22			Sensível	134
Ceftazidima	Sensível	138	4.16667	Ceftazidima	Resistente	296	91.9255	Ceftazidima	Sensível	716	12.8954	Ceftazidima	Resistente	134	57.265	Cotrimoxazol	Resistente	54	4.95413	Ciprofloxacino	Resistente	66	73.3333
	Resistente	6			Sensível	26			Resistente	106			Sensível	100			Sensível	1036			Sensível	24
Cefalotina	Sensível	346	47.7341	Ciprofloxacino	Resistente	302	86.7816	Ciprofloxacino	Sensível	654	23.5981	Cefazolina	Resistente	6	75	Gentamicina	Resistente	38	3.47985	Nitrofurantoína	Resistente	16	38.0952
	Resistente	316			Sensível	46			Resistente	202			Sensível	2			Sensível	1054			Sensível	26
Gentamicina	Sensível	1208	13.467	Amicacina	Resistente	204	62.963	Levofloxacino	Sensível	112	16.4179	Cefalotina	Resistente	236	64.4809	Eritromicina	Resistente	594	59.879	Norfloxacino	Resistente	22	73.3333
	Resistente	188			Sensível	120			Resistente	22			Sensível	130			Sensível	398			Sensível	8
Amicacina	Sensível	1234	0.161812	Gentamicina	Resistente	104	36.1111	Meropenem	Sensível	574	29.3103	Ciprofloxacino	Resistente	594	56.6794	Clindamicina	Resistente	592	56.0606
	Resistente	2			Sensível	184			Resistente	238			Sensível	454			Sensível	464
Ciprofloxacino	Sensível	844	44.2536	Amp-sulbactam	Resistente	120	63.1579	Imipenem	Sensível	464	36.0882	Norfloxacino	Resistente	196	54.7486	Rifampicina	Resistente	14	1.34357
	Resistente	670			Sensível	70			Resistente	262			Sensível	162			Sensível	1028
Norfloxacino	Sensível	482	42.619	Meropenem	Resistente	262	81.3665	Piperacicilina-Tazobactam	Sensível	540	16.1491	Ácido Nalidíxico	Resistente	88	56.4103	Ciprofloxacino	Resistente	142	13.0275
	Resistente	358			Sensível	60			Resistente	104			Sensível	68			Sensível	948
Ácido Nalidíxico	Sensível	220	50.8929	Imipenem	Resistente	208	82.5397	Gentamicina	Sensível	576	21.5259	Nitrofurantoína	Resistente	184	76.6667	Norfloxacino	Resistente	8	19.0476
	Resistente	228			Sensível	44			Resistente	158			Sensível	56			Sensível	34
Meropenem	Sensível	1036	3.17757	Cotrimoxazol	Resistente	14	58.3333	Aztreonam	Sensível	152	30.2752	Fosfomicina	Resistente	22	36.6667	Clinafloxacino	Resistente	20	20.8333
	Resistente	34			Sensível	10			Resistente	66			Sensível	38			Sensível	76
Imipenem	Sensível	234	7.87402	Tigeciclina	Resistente	14	14.5833					Aztreonam	Resistente	12	50	Cefazolina	Resistente	36	4.22535
	Resistente	20			Sensível	82							Sensível	12			Sensível	816
Ertapenem	Sensível	538	3.92857	Colistina	Resistente	2	2.12766					Meropenem	Resistente	372	38.5093
	Resistente	22			Sensível	92							Sensível	594
Cotrimoxazol	Sensível	502	43.2127	Piperacicilina-Tazobactam	Resistente	84	82.3529					Imipenem	Resistente	136	49.635
	Resistente	382			Sensível	18							Sensível	138
Nitrofurantoína	Sensível	762	4.03023									Ertapenem	Resistente	180	46.6321
	Resistente	32											Sensível	206
Piperacicilina-Tazobactam	Sensível	690	9.68586									Gentamicina	Sensível	592	62.0545
	Resistente	74											Resistente	362
Ampicilina	Sensível	234	68.6327									Amicacina	Resistente	140	14.7059
	Resistente	512											Sensível	812
Ampicilina-sulbactam	Sensível	82	65.8333									Cotrimoxazol	Resistente	194	50.7853
	Resistente	158											Sensível	188
Amoxicilina-Clavulanato	Sensível	332	9.78261									Piperacicilina-Tazobactam	Resistente	404	55.0409
	Resistente	36											Sensível	330
Fosfomicina	Sensível	244	4.6875									Tigeciclina	Resistente	36	14.1732
	Resistente	12											Sensível	218
Colistina	Sensível	236	0.840336									Colistina	Resistente	22	8.0292
	Resistente	2											Sensível	252
Aztreonam	Sensível	66	15.3846									Polimixina B	Resistente	2	11.1111
	Resistente	12											Sensível	16
												Ampicilina	Resistente	434	99.5413
													Sensível	2
												Ampicilina-sulbactam	Resistente	174	64.4444
													Sensível	96
												Amoxicilina-Clavulanato	Resistente	68	50
													Sensível	68
